# Supplementary material for: CIB2 regulates mTORC1 signaling and is essential for autophagy and visual function
Source: Nat Commun. 2021 Jun 23;12:3906. doi: 10.1038/s41467-021-24056-1 (PMC8222345; doi:10.1038/s41467-021-24056-1)
Supplement: Supplementary file 3 — Source Data [file 41467_2021_24056_MOESM3_ESM.xlsx]

## Sheet: Fig 1c
	Intensity (cd x s/m2)		CIB2+/+-1 mth-a-wave									CIB2+/KO-1 mth-a-wave									CIB2KO/KO-1 mth-a-wave									CIB2+/+-1 mth-b-wave									CIB2+/KO-1 mth-b-wave									CIB2KO/KO-1 mth-b-wave
	0.00396223		34	6	23	11	8	8				35	48	40	17	15					7	13	16	10						275	154	169	155	149	117				140	179	246	131	37					142	190
	0.00995268		49	13	52	27	27	28				49	35	37	64	49					29	32	42	28						364.3	216	198	180	134	189				183	216	259	188	85					239	195
	0.025		194	63	65	25	36	53				59	77	25	68	73					60	110	54	56						363	267	210	295	212	248				245	275	392	238	153					282	318
	0.0995268		187.5	73	138	67	194	101				68	134	160	67	67					135	218	128	52						426.1	383	271	303	284	369				273	312	447	266	200					301	398
	0.25		240.4	158	199	89	212	199				136	294	270	123	114					199	263	176	137						504.7	410	312	369	482	445				298	534	501	307	241					310	568
	0.627972		295	211	323	158	284	234				154	274	265	147	145					216	351	244	127						532	465	475	373	567	515				325	645	546	381	311					338	558
	1.57739		336	228	343	247	292	259				172	350	300	212	176					191	339	222	135						577	520	692	349	539	535				343	650	579	417	331					381	613
	3.14731		326	276	356	279	321	254				189	359	341	223	180					222	333	262	179						592	566	702	450	621	622				324	718	633	460	390					358	599
	Intensity (cd x s/m2)		CIB2+/+-3 mth-a-wave									CIB2+/KO-3 mth-a-wave									CIB2KO/KO-3 mth-a-wave									CIB2+/+-3 mth-b-wave									CIB2+/KO-3 mth-b-wave									CIB2ko/ko-3 mth-b-wave
	0.00396223		9	20	6	8	14					17	15	17	1	4					4	29	7	2	8					143	190	245	88	101					239	185	176	144	183					105	188
	0.00995268		25	28	12	29	28					20	26	50	22	13					37	23	56	6	85					389	264	320	93	198					216	216	295	154	9					200	260
	0.025		57	88	24	52	23					59	77	88	10	20					45	50	14	14	76					384	284	244	130	327					283	104	322	196	190					220	295
	0.0995268		112	112	66	99	116					119	121	100	59	78					126	23	31	68	99					437	584	293	212	350					270	216	349	231	275					227	354
	0.25		177	192	131	199	154					103	161	172	116	105					192	105	109	77	133					506	681	394	300	452					360	309	344	272	274					381	409
	0.627972		262	278	167	212	176					164	149	176	147	113					164	105	136	106	178					583	617	324	338	453					316	286	308	273	324					312	375
	1.57739		284	311	193	249	214					207	170	189	132	153					172	125	171	127	168					585	673	397	402	461					355	355	313	337	364					404	329
	3.14731		313	332	221	262	252					229	181	220	155	174					191	129	164	143	205					659	650	477	453	521					381	384	341	429	358					403	341
	Intensity (cd x s/m2)		CIB2+/+-6 mth-a-wave									CIB2+/KO-6 mth-a-wave									CIB2KO/KO-6 mth-a-wave									CIB2+/+-6 mth-b-wave									CIB2+/KO-6 mth-b-wave									CIB2KO/KO-6 mth-b-wave
	0.00396223		62	32	14	6	5	23	27			42	19	15	4	4	16				11	13	25	20	20					141	129	204	280	83					129	109	65	94	92	98				128	59
	0.00995268		39	59	8	32	16	40	16			9	7	3	23	30	14				18	7	23	4	31					186	142	186	310	195					142	92	80	101	116	120				113	81
	0.025		9	63	16	25	29	43	53			16	21	69	21	14	14				13	4	51	17	26					222	188	168	336	201					188	78	69	81	101	214				149	113
	0.0995268		87	98	96	87	131	96	90			92	20	62	49	33	121				87	37	53	38	67					166	176	203	404	166					176	80	209	60	133	314				285	112
	0.25		113	156	116	78	162	154	116			63	49	77	41	49	180				111	104	66	60	99					227	225	276	406	410					99	155	196	85	164	311				249	197
	0.627972		140	162	128	107	165	179	133			95	78	56	86	63	151				136	119	86	73	102					260	272	300	447	400					92	103	153	116	173	314				233	95
	1.57739		157	172	156	117	175	196	161			96	116	96	98	92	189				165	136	94	101	128					232	322	336	472	431					147	156	187	132	167	293				276	159
	3.14731		170	188	187	130	201	208	204			125	140	139	118	109	192				170	151	123	141	133					250	364	383	501	440					169	178	279	143	219	260				259	164
	Intensity (cd x s/m2)		CIB2KO/KO-6 mth-a-wave									CIB2+/+-9mth-a-wave									CIB2+/KO-9 mth-a-wave									CIB2+/+-9mth-b-wave									CIB2+/KO-9 mth-b-wave									CIB2KO/KO-9 mth-b-wave
	0.00396223		11	13	25	20	20					15	13	23	6	3	7				3	18	16	4	3					89	215	79	90	117					91	16	128	75	153	131				149	81
	0.00995268		18	7	23	4	31					43	49	19	31	7	16				29	32	35	7	36					199	229	63	192	187					116	35	123	114	155	94				65	162
	0.025		13	4	51	17	26					53	54	60	39	3	42				14	3	21	10	35					156	242	134	167	189					100	21	161	101	184	136				117	143
	0.0995268		87	37	53	38	67					87	95	131	65	62	76				34	29	93	47	57					232	382	135	269	207					133	93	166	150	183	254				143	231
	0.25		111	104	66	60	99					161	162	188	141	129	130				50	41	101	67	97					248	397	180	303	229					164	101	201	148	214	202				188	246
	0.627972		136	119	86	73	102					127	175	169	145	133	135				63	65	130	91	59					295	354	168	325	297					173	130	232	175	221	213				170	241
	1.57739		165	136	94	101	128					187	188	203	162	169	148				93	85	148	98	132					394	366	190	349	303					167	144	268	253	250	201				175	214
	3.14731		170	151	123	141	133					206	206	229	181	181	173				111	86	169	128	127					320	469	221	408	324					173	193	233	224	268	158				146	250
[truncated: 3 more columns]

## Sheet: Fig 1f
	avg # BODIPY-4983/505 particles					Avg. size of BODIPY-4983/505 particles
	CIB2+/+	CIB2+/KO	CIB2KO/KO			CIB2+/+	CIB2+/KO	CIB2KO/KO
	118.333	276	206			0.356333	0.476333	0.564
	41.3333	237.667	245.667			0.310333	0.569333	0.477
	75.6667	228.333	248			0.246333	0.549333	0.478667

## Sheet: Fig 2a
Intensity (cd x s/m2)		RPE-Cre; Cib2+/+: 3mth a-wave								RPE-Cre; Cib2fl/fl: 3mth a-wave											RPE-Cre; Cib2+/+: 3mth b-wave								RPE-Cre; Cib2fl/fl: 3mth b-wave
0.00396223		15	59	33	116	5				3	3	30	7	7	36	2	12				210	218	368	233	250				192	154	236	197	116	144	208	199
0.00995268		27	46	20	154	40				9	1	30	13	57	26	9	32				277	298	394	294	433				225	212	286	207	154	262	212	208
0.025		35	54	27	216	38				8	18	37	53	30	37	28	45				289	304	333	332	459				231	225	287	235	216	301	267	201
0.0995268		107	144	157	257	121				78	40	88	87	89	102	67	82				332	334	354	407	471				256	282	317	151	257	350	291	293
0.25		215	173	197	283	216				119	114	171	129	152	168	152	164				343	375	527	454	593				332	329	373	202	283	426	337	277
0.627972		204	219	235	301	298				184	149	194	151	163	246	162	183				429	460	569	496	647				286	346	415	242	301	503	407	334
1.57739		232	239	296	307	294				229	184	226	198	187	260	237	206				472	440	529	464	672				414	457	398	301	307	503	483	327
3.14731		285	277	332	286	303				260	205	246	190	225	282	228	217				555	499	688	583	773				430	374	397	329	305	576	487	428
Intensity (cd x s/m2)		RPE-Cre; Cib2+/+: 6mth a-wave								RPE-Cre; Cib2fl/fl: 6mth a-wave											RPE-Cre; Cib2+/+: 6mth b-wave								RPE-Cre; Cib2fl/fl: 6mth b-wave
0.00396223		14	11	14	3	9	2			3	14	1	13	3							229	201	175	183	201	231			101	198	136	201	137
0.00995268		38	9	29	30	27	47			6	8	25	13	7							249	220	235	289	267	279			156	239	172	212	165
0.025		63	7	4	59	65	49			3	7	33	71	21							286	260	195	320	299	292			158	259	121	220	130
0.0995268		123	80	53	113	112	135			42	84	83		54							305	278	212	395	302	358			176	268	171	272	149
0.25		154	114	115	178	164	187			80	126	135	133	99							398	322	236	447	369	292			212	293	245	294	148
0.627972		218	127	105	200	186	191			90	131	140	132	84							414	242	322	523	392	387			208	327	248	337	164
1.57739		238	169	156	249	220	236			101	158	171	194	119							429	256	344	514	502	489			242	315	257	327	287
3.14731		262	181	166	276	240	293			119	168	186	203	161							475	398	369	637	480	453			250	309	295	353	268
Intensity (cd x s/m2)		RPE-Cre; Cib2+/+: 8mth a-wave								RPE-Cre; Cib2fl/fl: 8mth a-wave											RPE-Cre; Cib2+/+: 8mth b-wave								RPE-Cre; Cib2fl/fl: 8mth b-wave
0.00396223		2	14	13	3	18	10	45		10	16	3	6	11	6	5					111	110	93	184	122	220	155		153	100	80	107	185	137	178
0.00995268		31	7	28	13	45	40	3		16	15	13	24	42	37	1					165	156	212	255	235	336	262		193	138	110	208	198	151	205
0.025		12	110	9	21	33	38	9		14	35	16	63	36	44	80					186	137	211	280	230	337	227		180	161	98	262	181	104	177
0.0995268		19	102	83	98	56	48	70		47	87	86	153	65	24	65					279	308	347	342	277	373	231		186	193	153	272	236	162	176
0.25		145	135	152	177	118	125	127		109	145	128	181	99	79	80					351	374	325	406	302	425	287		232	267	138	293	274	132	294
0.627972		177	181	180	199	140	178	131		107	159	128	164	130	89	107					428	423	361	420	291	448	321		222	313	198	253	201	161	231
1.57739		198	207	201	219	178	184	155		142	171	133	180	156	132	112					410	450	409	418	275	436	343		248	288	216	299	317	274	277
3.14731		227	218	213	231	195	210	165		157	180	159	173	119	153	145					446	460	467	447	365	467	383		315	258	275	271	276	283	298

## Sheet: Fig 2b
Intensity (cd x s/m2)		Rho-Cre; Cib2+/+: 9mth a-wave								Rho-Cre; Cib2fl/fl: 9mth a-wave									Rho-Cre; Cib2+/+: 9mth b-wave					Rho-Cre; Cib2fl/fl: 9mth b-wave
0.00396223		8	9	21	16	22				49	16	10	19	8					208	215	231	201	248	219	234	254	224	208
0.00995268		6	37	39	73	44				46	27	22	34	48					256	307	275	283	264	266	301	304	252	307
0.025		47	68	40	34	105				75	52	60	70	83					343	396	351	298	373	295	347	446	307	342
0.0995268		142	145	130	189	144				179	135	56	116	86					367	455	323	315	384	306	386	489	342	369
0.25		183	189	160	172	194				155	178	206	159	182					468	515	431	366	464	476	447	624	634	406
0.627972		208	218	159	237	234				199	174	203	153	173					475	513	405	406	482	425	435	639	431	431
1.57739		263	212	166	231	243				218	189	201	129	225					492	532	419	475	557	523	535	658	430	410
3.14731		169	240	189	240	274				234	187	226	153	247					532	540	499	443	472	562	517	589	494	560

## Sheet: Fig 2e
avg # BODIPY-4983/505 particles			Avg. size of BODIPY-4983/505 particles
RPE-Cre +; +/+	RPE-Cre +; FL/FL			RPE-Cre +; +/+	RPE-Cre +; FL/FL
89.3333	329.333			0.2999	0.454667
77.3333	187.333			0.202333	0.431333
51.3333	226.333			0.279333	0.682

## Sheet: Fig 3f
RPE-Cre+, CIb2+/+	RPE-Cre; Cib2fl/fl
0.337759	1.02304
0.32631	0.85139
0.272706	0.993569
0.217993

## Sheet: Fig 3g
	unesterified cholesterol				esterified cholesterol
	RPE-Cre+, CIb2+/+	RPE-Cre; Cib2fl/fl			RPE-Cre+, CIb2+/+	RPE-Cre; Cib2fl/fl
	1.46942	2.66708			1.34699	4.4517
	1.44064	5.09391			1.99172	6.05431
	1.89727	4.26453			1.11991	8.91013

## Sheet: fig 3h
	APOE					A-beta					C3					LAMP2
	RPE-Cre+, CIb2+/+	RPE-Cre; Cib2fl/fl				RPE-Cre+, CIb2+/+	RPE-Cre; Cib2fl/fl				RPE-Cre+, CIb2+/+	RPE-Cre; Cib2fl/fl				RPE-Cre+, CIb2+/+	RPE-Cre; Cib2fl/fl
	1.07265	3.10021				1.6813	9.15971				1	3.56233				2.47617	1
	1	2.76119				1.92744	6.13343				1.18981	2.66041				1.88277	1.1229
	1.20226	3.13527				1	5.24422				1.38705	2.51108				3.15857	1.41593

## Sheet: Fig 4b
	+1h-CIB2WT/WT	+1h-CIB2KO/+	+1h-CIB2KO/KO		+4h-CIB2WT/WT	+4h-CIB2KO/+	+4h-CIB2KO/KO		+8h-CIB2WT/WT	+8h-CIB2KO/+	+8h-CIB2KO/KO		+12h-CIB2WT/WT	+12h-CIB2KO/+	+12h-CIB2KO/KO
	15.3472	12.6389	9.93056		7.06018	8.19444	10.9491		4.65278	7.01389	9.02778		2.63889	6.13426	5.71759
	11.9213	11.713	15.7639		7.65741	9.76852	14.1435		3.61111	7.24537	9.4213		1.08796	6.50463	7.4537
	12.2917	12.338	14.9074		8.65741	8.42593	9.86111		1.55093	8.40278	10.6481		1.38889	5.55556	4.23611
	16.25	16.9213	14.0046		5.55556		8.5		3.91204	10.9028	8.00926		2.38426		7.08333

## Sheet: Fig 4d
	Area of undigested material				Area of mitochondrion
	CIB2WT/WT	CIB2KO/+	CIB2KO/KO		CIB2WT/WT	CIB2KO/+	CIB2KO/KO
	0.315	0.402	0.37		0.173	0.26	0.188
	0.163	0.347	0.417		0.253	0.199	0.166
	0.254	0.561	0.553		0.231	0.365	0.127
	0.209	0.75	0.594		0.186	0.149	0.169
	0.089	0.666	0.256		0.299	0.369	0.196
	0.174	0.532	0.334		0.366	0.184	0.11
	0.175	0.414	0.252		0.345	0.204	0.179
	0.307	0.255	0.31		0.214	0.149	0.182
	0.511	0.976	0.919		0.312	0.314	0.155
	0.186	0.506	0.475		0.285	0.175	0.208
	0.271	0.378	0.46		0.286	0.26	0.291
	0.419	0.529	1.435		0.275	0.333	0.316
	0.362	0.921	0.338		0.255	0.238	0.445
	0.395	0.43	0.417		0.2	0.22	0.254
	0.402	0.526	0.822		0.32	0.153	0.33
	0.378	0.452	0.574		0.237	0.49	0.258
	0.378	0.884	0.759		0.231	0.213	0.302
	0.081	0.704	0.263		0.186	0.237	0.287
	0.216	1.404	0.791		0.179	0.3	0.295
	0.427	0.644	0.717		0.235	0.263	0.254
		0.783	0.538		0.34	0.369	0.303
		0.527	0.609		0.342	0.234	0.233
		0.558	0.705		0.281	0.351	0.279
		0.803	0.666		0.277	0.203	0.246
		0.508	0.736		0.277	0.283	0.207
		0.547	0.336		0.287	0.311	0.201
		0.422	0.577		0.242	0.156	0.477
		0.706	1.011		0.365	0.279	0.398
		0.929	0.728		0.241	0.128	0.198
		0.526	0.252		0.226	0.213	0.277
		0.403	0.633		0.345	0.258	0.264
		0.685	0.638		0.322	0.185	0.301
		0.46	0.391		0.258	0.138	0.275
		0.342	1.178		0.258	0.181	0.263
		0.229	0.82		0.387	0.149	0.291
		0.832	0.503		0.253	0.194	0.238
		0.307	0.509		0.283		0.248
		0.261	0.367		0.313		0.386
		0.453	0.648		0.208		0.249
		0.301	0.315		0.317		0.347
		0.86	0.163		0.374		0.319
		0.667	0.254		0.348
		1.374	0.209		0.286
		0.432	0.089		0.342
			0.174		0.331
			0.175

[truncated: 49 more sheets: Fig 4g, Fig 5b, Fig 5d, Fig 5e, Fig 5f, Fig 5g, Fig 6b, Fig 6c, Fig 6d, Fig 6e, Fig 6f, Fig 7d, Fig 7e, Fig 8b, Fig 8d, Fig 8e, Fig 8f, Fig 9a, Fig 9b, Fig 9c …]
